# Supplementary material for: Neutrophil extracellular trap-associated RNA and LL37 enable self-amplifying inflammation in psoriasis
Source: Nat Commun. 2020 Jan 8;11:105. doi: 10.1038/s41467-019-13756-4 (PMC6949246; doi:10.1038/s41467-019-13756-4)
Supplement: Supplementary file 9 — source data [file 41467_2019_13756_MOESM9_ESM.xlsx]

## Sheet: Figure 1
Figure 1
A						B
	Unstim.	LPS	R848	CpG			Unstim.	ssDNA	ssDNA+LL37	gDNA	gDNA+LL37
FH_089	86.441	528.498	570.66	1198.41		FH_081	42.154	58.147	36.981	60.191	52.699
FH_101	94.234	531.12	531.254	572.046		FH_098	35.12
FH_105	56.267	478.243	314.446	870.732		FH_116	23.534	29.394		29.244
FH_108	47.818	571.77	249.969	499.409		FH_126	37.268	25.426	21.378	18.7	13.649
FH_111	0	374.655	102.716	409.212		FH_129	29.244	47.504	50.372	47.54	53.66
FH_116	23.534			486.652		FH_131	27.184	16.268	35.7443	11.153	11.437
FH_188 d1	56.624	271.851	205.909	703.572
FACS plot we do not show MFI						FACS plot we do not show MFI
C							D
	Unstim.	R848	RNA	RNA+LL37	LL37		Electronmicroscopy picture
FH_090	42.9415	343.726	52.5885	248.149	165.02
FH_101	95.6667	531.254	148.32	300.29	200.867		E
FH_126	37.268	358.281	30.881	194.644	47.125			Unstim.	RNA	RNA+LL37	LL37
FH_129	39.101	295.307	94.745	179.08	82.907		FH_163	0	6.76	19	0
FH_146	40.588	128.719	71.244	205.411	88.346		FH_169 d1	0	3.76	18.7	0
FH_152 d1	68.52	181.192	107.84	162.08	121.858		FH_169 d2	0	9.31	18.5	0
FH_152 d2	22.635	103.043	80.227	114.441	67.239		FH_170	0	3.73	28.6	0
FH_152 d3	47.6	134.3	95.543	133.17	120.916		FH_174	0	7.86	19.5	0
FH_211 d1	57.465		47.562	125.823	63.382		FH_177	0	4.71	17.8	0
FH_211 d2	45.516		129.234	443.134	77.943
FH_211 d3	70.779		70.979	160.475	68.594
FH_215 d1	16.37		33.087	92.939	50.143		FACS plot we do not show MFI
FH_215 d2	11.057		14.151	49.687	20.291
FH_215 d3	7.165		18.892	65.381	8.566		F
FH_221 d1	53.72		45.951	67.27	48.418		Imagestream
FACS plot we do not show MFI
G							H
	Unstim.	RNA	RNA+LL37	LL37			microscopy
FH_176	0	3	17.76	0
FH_183	0	2.9	25.4	0
I								J
	Unstim.	RNA	RNA+LL37	RNA+LL37+CQ	LL37	CQ			Unstim.	hRNA	hRNA+LL37	LL37
FH_211 d1	57.465	47.562	125.823	80.758	63.382	49.286		FH_188 d1	56.624	76.169	151.914
FH_211 d2	45.516	129.234	443.134	123.945	77.943	50.443		FH_188 d2	66.1	38.613	89.475	45.781
FH_211 d3	70.779	70.979	160.475	97.643	68.594	77.119		FH_188 d3	58.413	50.159	93.242
FH_215 d1	16.37	33.087	92.939	53.239	50.143	22.54		FH_195 d1	29.282	47.318	74.045	60.327
FH_215 d2	11.057	14.151	49.687	29.017	20.291	13.187		FH_195 d2	22.255	31.116	40.36	46.584
FH_215 d3	7.165	18.892	65.381	6.682	8.566	20.097		FH_195 d3	36.674	75.436	66.024	60.274
FH_221 d1	53.72	45.951	67.27	46.738	48.418	41.466
K
	Unstim.	RNA	RNA+LL37	bRNA	bRNA+LL37	LL37
FH_224 d1	24.005	25.283	49.578	33.335	53.674	44.633
FH_224 d2	8.707	6.489	19.623	12.756	35.528	13.108
FH_224 d3	11.665	10.977	14.079	12.133	32.067	10.478
FH_216	11.057	14.15	49.687	34.173	39.14	20.29

## Sheet: Figure 2
Figure 2
A				B						C
	Unstim.	RNA			Unstim.	RNA	RNA+LL37	LL37			Unstim.	RNA	RNA+LL37	LL37
d1	0.06	0.24		d1	0.55	0.6	1.12	0.64		d1	0.34	0.52	0.93	0.66
d2	0.64	4.4		d2	0.73	5.19	11.39	0.5		d2	0.76	1.58	5.53	0.64
d3	0.74	0.4		d3	0.55	0.7	1.47	0.56		d3	0.51	0.71	0.99	0.42
d4	0	0		d4	0	0	0	0		d4	0	0	0	0
d5	0	0		d5	0	0	0.85	0		d5	0	0	0	0
d6	0	0		d6	0	0	24.93	0		d6	0	0	9.72	0
d7	0	0		d7	0	0	40.24	0		d7	0	0	14.35	0
D
	Unstim.	RNA	RNA+LL37	LL37
FH_136	30.727	44.428	208.74	68.596
FH_139 d1	0	43.565	124.771	81.287
FH_139 d2	35.331	0	143.963	75.311
FH_146	31.789	24.831	140.685	72.086
FH_152 d1	26.729	28.852	125.337	53.941
FH_152 d2	1.072	30.76	170.855	65.668
FH_152 d3	5.488	30.241	150.808	88.708
E						F
	Media	MIP-1β lο					Media	MIP-1β lο	MIP-1β hi
CD3/CD4	1739.96	17001.7				CD3/CD8	411.015	3350.71	3138.32
CD3/CD4	5112.58	26648.1				CD3/CD8	4079.74	17101.4	9039.9
CD3/CD4	4202.87	10462.8				CD3/CD8	1931.05	5102.21	2829.54
CD3/CD4	2661.54	8058.8				CD3/CD8	1106.78	2833.86	2714.18
CD3/CD4	12362.3	13010.5				CD3/CD8	1549.59	2504.7	1500.12
CD3/CD4	2975.05	966.517				CD3/CD8	3766.8	1553.33	8047.78
G						H
	Media	MIP-1β lο					Media	R848	RNA	RNA+LL37	LL37
CD14/HLA-DR	14289.6	41487.8				CD3/CD4	1739.96	24584.4	10457.2	31032
CD14/HLA-DR	21926.8	46095.5				CD3/CD4	5112.58	8581.24	7435.4	32528.5
CD14/HLA-DR	5849.95	9558.57				CD3/CD4	4202.87	8901.69	5324.01	10420.7
CD14/HLA-DR	23686.8	40789.5				CD3/CD4	2661.54	6015.64	5608.82	13854.3	7714.53
CD14/HLA-DR	35582.4	66030.1				CD3/CD4	12362.3	16622.3	10324.2	13213.3	13713.8
CD14/HLA-DR	45577.8	49473.7				CD3/CD4	2975.05	6088.01	8893.71	7597.49	9484.09
I											J
	Unstim. Patients	Unstim. Healthy	RNA Patients	RNA Healthy	RNA+LL37 Patients	RNA+LL37 Healthy	LL37 Patients	LL37 Healthy			Unstim. Patient	Unstim. Healthy
p_08/healthy	21.68	7.387	0	26.428	135.089	78.13	64.575	58.997			110.07	22.181
p_09/healthy	0	0	25.244	40.388	351.041	283.561	52.164	54.919			183.107	13.977
p_10/healthy	12.154	16.822	58.499	19.277	512.103	383.806	77.686	54.822			199.924	167.776
		30.727		44.428		208.74		68.596			297.519	294.879
		0		43.565		124.771		81.287				111.063
		35.331		0		143.963		75.311				75.477
		31.789		24.831		140.685		72.086				82.388
		26.729		28.852		125.337		53.941				116.588
		1.072		30.76		170.855		65.668
		5.488		30.241		150.808		88.708

## Sheet: Figure 3
Figure 3
A							C
Electronmicroscopy							microscopy
B							D
	unstim.	RNA	RNA+LL37	LL37	PMA		microscopy
FH_234	1.257	3.256	8.415	2.399	12.868
FH_238 d2	1.2	0.962	9.6	3.128	27.619		E
FH_238 d3	4.02	3.316	2.204	8.886	22.111		microscopy Live cell imaging
FH_241 d2	10.444	5.395	12.954	18.6	31.698
FH_241 d3	9.256	10.514	16.478	14.53	86.383
FH_244 d1	9.219	5.687	10.144	18.439	33.931
FH_244 d2	2.548	2.799	7.509	14.886	4.067
FH_244 d3	3.701	2.672	10.309	5.298	30.107
F
	Unstim.					LL37				RNA+LL37					PMA
	d1	d2	d3	d4		d1	d2	d3	d4		d1	d2	d3	d4		d1	d2	d3	d4
10 min	2	0	2	0		5	2	2	0		4	6	10	0		4	3	13	1
30 min	4	2	3	2		14	6	12	5		41	34	19	10		8	13	14	3
50 min	5	12	28	64		64	21	46	44		169	115	211	108		31	35	43	31
G
microscopy
H
microscopy
I								J
Hours	Vehicle			RNA/LL-37				Days	Vehicle						RNA/LL-37
0	1087000000	1131000000	1222000000	856000000	776300000	1507000000		0	22	22	20	22	22	23	24	22	22	21
2	1308000000	1308000000	1384000000	1954000000	1825000000	1635000000		1	24	25	20	31	32	22	50	52	48	38
4	1490000000	1397000000	1578000000	2558000000	2437000000	2744000000		2	23	26	21	22	31	23	44	43	42	30
6	2433000000	1537000000	2126000000	2698000000	2533000000	2682000000		3	25	24	20	28	24	21	30	36	37	23
	mouse 1	mouse 2	mouse 3	mouse 1	mouse 2	mouse 3		4	23	22	21	22	23	22	30	32	32	22
									mouse 1	mouse 2	mouse 3	mouse 4	mouse 5	mouse 6	mouse 1	mouse 2	mouse 3	mouse 4
K
microscopy
L
microscopy
M
	Umstim.	LL37	NETs LL37	RNA+LL37	NETs RNA+LL37	PMA	NETs PMA
	0	4.66667	6	13.6667	38.6667	42	18
	0	4	4.33333	63.6667	16	29	27.6667
	0	5	4.33333	60.6667	34.6667	22.6667	19.3333
	0	3.66667	4	51	41.6667	45	16
	0	4.33333	4	19	26.3333	21.3333	29.6667
	0	4.33333	3	36	32.6667	21.6667	27.3333
	0	4.66667	3.66667	32.6667	66.3333	32.6667	31
	0	4.33333	3	43.6667	22.3333	17.3333	18.3333
	0	4	3.33333	66.3333	44.6667	35	29.6667
	0	4.33333	3.33333	27.6667	48	14	18
	2.66667	3.33333	2.33333	25.3333	75.6667	29.6667	19.6667
	3.33333	3.66667	1.33333	19.3333	69	15.6667	19.3333
	2.66667	3.33333	1.66667	10.3333	65	18.3333	17
	3	4.33333	1.33333	16.3333	25.3333	29	17.3333
	3	3.33333	1.66667	21	36	20	11.3333
	2.33333	3.33333	1.66667	16	43	18	22
	2.66667	3.66667	1.33333	43	39.3333	21.6667	29.3333
	4	3.66667	3	11	61.3333	29.3333	21.3333
	3	3.33333	1.66667	28	67	27.3333	21.6667
	2.33333	3.66667	1.33333	27.6667	58.6667	21.3333	39.6667
	0	0	0	17	21.6667	19.6667	33
	0	0	0	40.6667	30.6667	22	26
	0	0.333333	0	24.3333	44	14	35
	0	0	0	42	30.6667	32.3333	30.6667
	0	0	0	51.3333	40.3333	36.3333	48
	0	0	0	50	66.6667	19.3333	22.6667
	0	0	0	56.6667	27	20	26.6667
	0	0	0	25.3333	31	16.6667	26.3333
	0	0	0	21.6667	34.3333	25.3333	17
	0	0	0		47.333	17.3333	33
	0	0	0	18	41	15	34.3333
	0	0	0	25.6667	48.6667	22	48.6667
	0	0	0	39.3333	61	20.6667	28.3333
	0	0	0	35	45.6667	19.6667	38.6667
	0	0	0	24.3333	36.3333	29.3333	35
	0	0	0	19.6667	64.6667	32	15.6667
	0	0	0	28	53	28.6667	43.6667
	0	0	0	13.3333	63.3333	23.3333	70.3333
	0	0	1.33333	23	35.3333	56.3333	20.6667
	0	0	0	30	35	28	22.6667
	4	0	0	38.3333	61	31.3333	51.3333
	4.33333	0	0	40.6667	60.6667	28.6667	44.6667
	5	0	0	23	50	18	30.6667
	4.66667	0	0	32.6667	78	20	41.6667
	4	0	0	68.3333	43.3333	27	30
	3.66667	0	0	87.3333	35.6667	31	14.6667
	3.66667	0	0	75.6667	41.6667	29.3333	61.6667
	3.66667	0	0	64	46	31.3333	62.6667
	3.33333	0	0	65.3333	34.6667	20	87.3333
	3.66667	0	0	46	25	10	55.3333
	4	1.66667	0	61	48.6667	33.3333	31.6667
	4.33333	2	0	45.3333	42.3333	19.6667	20.3333
	5	2	0	14	47.3333	17	23.6667
	4.66667	2	0	28	46	26.3333	22.6667
	4.33333	1.66667	0	62.6667	51.6667	32	17
	4.33333	1.66667	0	33.3333	46.6667	31.6667	30.3333
	4.33333	1.66667	0	37	36.3333	23.3333	28.6667
	4.33333	1.66667	0	20	36	32	29.6667
	4.66667	1.66667	0	46.3333	19.3333	18.6667	41.3333
	4.33333	1.66667	0	25	66.6667	29.6667	23

## Sheet: Figure 4
Figure 4
A
	WT									Unc93b13d/3d						Tlr13-/-
Unstim.	19.019	9.516	9.492	45.546	45.96	38.64	47.8	0		117.405	29.563	132.586	36.464	55.778		11.983	16.808	38.06	39.42
bRNA	20.411	19.203	11.131	28.655	251.897	48.79	92.46	0		68.594	38.817	69.093	45.594	76.431		12.014	18.51	33.6	56.32
bRNA+LL37	187.519	293.017	292.246	2092.28	2045.91	1432.46	685.46	290.375		29.341	38.438	71.373	2.239	63.537		14.952	18.906	45.44	55.19
LL37	21.639	11.068	16.354	63.952	188.674	60.49	100.97	0		274.22	251.544	242.881	0	87.516		13.621	18.579	43.72	77.79
CpG	233.392	695.153	785.308	1248.87	1300.92	333.13	300.57	957.642		71.366	170.452	240.424	0	38.106		724.28	517.091	901.1	744.17
LPS	242.149	619.048	260.8	1344.8	866.918	314.38	403.24	472.661		703.932	974.744	1606.61		1562.6		304.813	240.245	825.16	263.48
E. coli	636.395	334.142	556.025	885.928	611.079	656.34	823.24	1010.32		692.169	746.522	1133.74		3300		668.765	561.843	1163.44	827.31
	mouse 1	mouse 2	mouse 3	mouse 4	mouse 5	mouse 6	mouse 7	mouse 8		mouse 1	mouse 2	mouse 3	mouse 4	mouse 5		mouse 1	mouse 2	mouse 3	mouse 4
B
microscopy
C
microscopy
D										E
	WT				TLR8-/-						EV			TLR8
Unstim.	1.57531	0	0	0	1.2328	0.531816	0.353292	0.825852			0.473328	0.554275	0.568106	0.901632	0.964702	0.859342
RNA	1.9048	0.9057	0.761844	1.42201	1.04209	0.488052	1.32192	0.852372			0.688502	0.716394	0.718762	37.4087	36.3092	38.3124
RNA+LL37	9.55289	4.431	3.10487	4.20907	1.88592	0.787272	1.20092	1.73308			0.958857	0.978742	1.04049	21.2034	20.9691	27.4418
LL37	0	0	0	0	0.52488	0	0	0.33693		+IRS661	0.85045	0.905954	0.873831	5.06369	5.57089	6.00719
E. coli	52.35	28.866	34.11	35.58	58.632	48.066	40.026	42.648			0.761789	0.671546	0.870653	1.62932	1.46613	1.83618
TL8		5.45551	7.05446	6.04563		0.858714	0.991476	0.73095			0.740795	0.862795	0.634787	24.9848	22.0909	25.1817
										+IRS954	1.1356	1.18235	1.19948	6.29689	5.56459	4.46235
											0.824049	1.0134	1.04088	1.41605	0.856706	1.13283
F											0.91565	0.956003	0.996187	15.8285	14.7964	13.5076
	Unstim.	RNA	RNA+LL37	RNA+LL37+IRS661	RNA+LL37+IRS954	LL37	IRS661	IRS954		+IRS869	0.95782	0.98556	1.10217	4.25038	4.53536	4.92563
FH_131	0	0	112.517	57.78	66.267	35.309	0	0			0.772102	0.81346	0.939474	1.34513	1.26893	1.20265
FH_215 d1	30.605	46.602	196.176	72.042	50.916	78.654	35.024	39.283			0.716162	0.844564	0.879531	9.66747	9.0141	10.2409
FH_215 d2	33.012	37.569	162.887	82.961	100.961	63.464	32.683	37.89		+IRS546	0.567961	0.914552	0.854296	1.69874	2.61319	2.39363
FH_215 d3	28.803	26.496	126.508	86.101	87.617	75.191	21.35	25.041			1.09042	1.20024	1.00387	1.48132	1.48299	1.37669
H			G
RNA+LL37	RNA+LL37+IRS661		microscopy
46.6667	0.666667
43	1
30	1
23.6667	0.666667
72.6667	0.666667
10	0.666667
33.3333	0.666667
47	0.666667
33.3333	0.666667
26.3333	1
31.3333	1
34	1
34.6667	1
41	1
39	1
59.3333	1
64.3333	1
48.3333	1
30	1
25	1
43	0
62.6667	0
66	0
32.6667	0
70.3333	0
38	0
36.6667	0
20.6667	0
30.6667	0
31	0
57	3
33	4
56	3
49.3333	3.33333
37	3
33.6667	3
32.6667	3
31	3
32	3.33333
45.3333	3.33333
16	0
21.6667	0
39.6667	0
52.3333	0
28	0
45	0
56	0
32.6667	0
42.3333	0
25.6667	0
55.3333	3.33333
66.6667	3.66667
40.3333	3.66667
37	3.66667
37	3.66667
56	3.33333
64.6667	3.66667
66.3333	3.33333
63.6667	3.33333
40	3.66667

## Sheet: Figure S1
Figure S1
A			B				C
	Unstim.			Unstim.	CQ			Unstim.	CpG high	CpG high + CQ	CpG low	CpG low +CQ	CQ
FH_069 d1	96.9		FH_069 d1	96.9			FH_211 d1	57.465	549.704	494.067	437.81	240.434	49.286
FH_215 d1	98.5		FH_215 d1	98.5			FH_211 d2	45.516	613.831	437.249	285.228	174.813	50.443
FH_215 d2	99.3		FH_215 d2	99.3			FH_211 d3	70.779	781.753	557.301	375.503	236.12	77.119
FH_215 d3	99		FH_215 d3	99			FH_215 d1	16.37	284.144	195.036	216.844	125.785	22.54
FH_221 d1	97.9		FH_221 d1	97.9	98.7		FH_215 d2	11.057	250.305	131.064	109.542	24.28	13.187
FH_221 d2	98.9		FH_221 d2	98.9	98.6		FH_215 d3	7.165	251.074	136.188	87.455	26.085	20.097
FH_224 d1	95.7		FH_224 d1	95.7	95.5		FH_221 d1	58.059	1038.6	618.666	716.697	398.357	58.894
FH_224 d2	98.8		FH_224 d2	98.8	98.9
FH_224 d3	98.7		FH_224 d3	98.7	98.9

## Sheet: Figure S2
Figure S2
A								B								C
	Unstim.		RNA		RNA + LL37				Unstim.		RNA		RNA + LL37				Unstim.	RNA
TNF	0	2.71	0	2.71	146	2.71		IL-8	90.2	219	66.8	463	511	738		FH_139 d1	1082.42	734.707
IL-6	0	0	0	0.897	22.1	0.897		IL-16	679	281	391	545	824	855		FH_139 d2	646.194	553.216
IL-1β	0	0	0	0.429	8.42	0		MIP-1β	29.5	29.5	29.5	214	3360	124		FH_146	1994.4	1349.88
	d1	d2	d1	d2	d1	d2			d1	d2	d1	d2	d1	d2		FH_152 d1	1123.88	1751.74
																FH_152 d2	631.035	1832.41
D					E					F						FH_152 d3	357.892	1647.42
	Media	IL-16 lo	IL-16 hi			Media	IL-16 lo	IL-16 hi			Media	IL-16 lo	IL-16 hi
CD3/CD4	1739.96	19859.2	20261.3		CD3/CD8	411.015	4222.77	4642.58		CD14/HLA-DR	14289.6	38738.9	22337.5
CD3/CD4	5112.58	30710.5	13089.3		CD3/CD8	4079.74	15599.8	10269.1		CD14/HLA-DR	21926.8	6939.1	52979.3
CD3/CD4	4202.87	1551.64	1414.62		CD3/CD8	1931.05	808.146	707.309		CD14/HLA-DR	5849.95	3038.63	4681.71
CD3/CD4	2661.54	7805.26	10035.5		CD3/CD8	1106.78	2395.67	4077.74		CD14/HLA-DR	23686.8	26993.5	31246.3
CD3/CD4	12362.3	11436	10023.8		CD3/CD8	1549.59	1468.84	1047.78		CD14/HLA-DR	35582.4	46312.2
CD3/CD4	2975.05	1473.71	7106.81		CD3/CD8	3766.8	2033.72	8031.96		CD14/HLA-DR	45577.8	54509.6	39464.5
G				H				I
	Media	SDF-1α			Media	SDF-1α			Media	SDF-1α
CD3/CD4	1739.96	101005		CD3/CD8	411.015	26264.8		CD14/HLA-DR	14289.6	101005
CD3/CD4	5112.58	167823		CD3/CD8	4079.74	85804.4		CD14/HLA-DR	21926.8	167823
CD3/CD4	4202.87	111822		CD3/CD8	1931.05	52690.3		CD14/HLA-DR	5849.95	111822
CD3/CD4	2661.54	61333.4		CD3/CD8	1106.78	23331		CD14/HLA-DR	23686.8	32177.6
CD3/CD4	12362.3	86211.3		CD3/CD8	1549.59	10921		CD14/HLA-DR	35582.4	27718
CD3/CD4	2975.05	73967.7		CD3/CD8	3766.8	49989.2		CD14/HLA-DR	45577.8	65911
										267000
J						K
	Unstim. Patient	Unstim. Healthy	LPS patient	LPS healthy			Unstim. Patients	Unstim. Healthy	RNA Patients	RNA Healthy	RNA+LL37 Patients	RNA+LL37 Healthy	LL37 Patients	LL37 Healthy
p_08/healthy	21.68	7.387	589.594	597.947		p_08/h_09	22.583		95.273		132.569		95.789
p_09/healthy	0	0	579.117	194.333		p_09/h_10	38.027		32.245		60.552		63.408
p_10/healthy	12.154	16.822	593.878			p_10/h_11	15.1		54.5		158.488		78.366
		30.727		2159.22		FH_126		37.268		30.881		194.644		47.125
		0		985.49		FH_152 d2		22.635		80.227		114.441		67.239
		35.331		290.097		FH_152 d3		47.6		95.543		133.17		120.916
		31.789				FH_224 d1		24.005		25.283		49.578		44.633
		26.729		261.575		FH_224 d2		8.707		6.489		19.623		13.108
		1.072		1170.19		FH_224 d3		11.665		10.977		14.079		10.478
		5.488		181.147		FH_216		11.057		14.15		49.687		20.29
						FH_215 d1		16.37		33.087		92.939		50.143
						FH_215 d2		11.057		14.151		49.687		20.291
						FH_215 d3		7.165		18.892		65.381		8.566
						FH_221 d1		53.72		45.951		67.27		48.418
								53.72		45.951		67.27		48.418
L
	Unstim. Patient	Unstim. Healthy	LPS patient	LPS healthy
p_08/h_09	22.583	0	463.431	98.845
p_09/h_10	38.027	21.555	198.77	124
p_10/h_11	15.1	0	486.35	156.266
				528.498
				531.12
				478.243
				571.77
				374.655
				271.851

## Sheet: Figure S3
Figure S3
A
	RNA+LL37 treatment, SytoRNA select signal									PMA treatment, SytoRNA select signal
background	Nucleoli	NETs	extracellular structures	background+RNase	Nucleoli+RNase	NETs+RNase	extracellular structures+RNase			background	Nucleoli	NETs	extracellular structures	background+RNase	Nucleoli+RNase	NETs+RNase	extracellular structures+RNase
2951	11680	6605	5571	5018	10428	5889	5602			2348	13919	6524	12217	1149	7197	8606	3173
2554	11905	6461	6223	5255	7547	6082	6388			1782	10857	6599	10042	1187	8533	5732	1928
2823	11032	8370	5549	4596	7780	8276	5748			1969	12396	7083	5813	1179	8757	3938	2177
2669	8977	15186	4745	4753	9566	5382	5282			1735	8797	6237	4581	1146	7623	4999	2180
2581	9404	8339	3880	4982	8801	5348	5481			1611	12948	4692	6019	1138	7873	6485	4806
2420	10804	5404	6300	4819	8216	5390	6819			1497	11074	5632	6141	1278	10068	4614	5743
2495	11233	13190	6101	4803	8265	7129	5982			2150	9146	5908	4928	1452	10287	3814	3949
2462	9888	15531	3959	4669	9316	8795	6770			1731	9458	5231	6598	2218	8580	3720	4158
2419	7275	14425	6240	4260	8486		5266			1524	9100	12273	5547	1543	8199		6278
2414	9076	9828	4795	4634	8543		6359			1270	10292	11029	4847	1545	6820		6337
2240	10182	13994	8787	4688	7696		6040			1355	10046	11679	4253	1782	7967		5137
2822	13834	13831	9569	4769			5393			1957	9676	6527	5354				3668
	16807		3944				5227			1543	15082	10816	4768
	13396		7162				5629			1940	13208	8766	5556
	15746		6227				6302			1912	14542	7856	4273
	17759		5902				4843			1800	12726	9221	4600
	14528		5336							1663	13879	10351	3827
	15156		4945							1704	9214	12300	5063
	14967		6499								7965		4151
			12542								9669		4420
			8568								7736		3332
			6794								12161		5373
			8038										4130
			9624										5158
			12377										5373
			5981									7114
			10305									10363
			9196									9732
												9661
												10132
												12375
												12305
B
RNA+LL37 treatment, Hoechst signal							PMA treatment, Hoechst signal
background	Nuclei	NETs	background	Nuclei+RNase	NETs+RNase		background	Nuclei	NETs	background	Nuclei+RNase	NETs+RNase
2306	23886	10365	2290	17672	11184		2407	32162	8668	1610	37245	10819
2264	26121	8398	2011	16426	8354		1968	21715	10915	2228	30202	10773
2301	28956	12566	2180	16993	8502		1657	26493	13138	1846	25524	12237
2285	30152	5414	2313	14710	9109		1800	26249	11121	1626	29812	14056
2556	27591	5419	4018	18301	9291		1856	24124	12326	3600	19537	15446
2397	29040	10060	4128	18213	11155		2366	22941	15701	1754	22023	5877
2552	21187	6597	4419	19318	8316		4238	31898	19891	1259	21392	8588
2542	24446	10725	3858	18658	8978		2223	27480	22049	1299	16285	9179
1748	28763	10279	4503	17198	12229		2115	24101	23144		21791	7436
1856	30319	15377	4749	19456	10465			26389	23626		16513	8045
1876	24851	13176	4642	11673	12349			28329	17114		19699	9894
1625	23956	12011		17833	10590				12786		28825	6276
1638	26537	14958		16224	8266				16655		23867	5935
		15827		16097	12967				11175			6643
		9460		13809	15611				11897
		8031		14489	9497				9182
		8152			8197				13270
		14382			8929				17009
		11305			14319				10998
		11904			12301				11815
		11962			10688				12123
		12052			12680				10880
		10935			11221				9871
		4976			8980				9740
		8664							9546
		6250							7114
		11853							10363
		9732							9732
		9661							9661
		10132							10132
		12375							12375
		12305							12305
C
microscopy
D
microscopy
E
microscopy
F
microscopy

## Sheet: Figure S4
Figure S4
A
microscopy
B
microscopy
C
microscopy
D
microscopy
E
microscopy

## Sheet: Figure S5
Figure S5
A								B
	EV			TLR7					EV			TLR8
	0.654567	0.691059	0.778876	1.20204	1.02685	1.05508			0.616862	0.622616	0.659376	1.04952	0.932728	0.793469
	0.816901	1.02276	0.984734	21.9189	24.7242	22.3286			0.969481	1.12487	0.984107	4.77952	4.32963	4.20593
+IRS661	1.22625	1.39441	1.34196	2.59183	2.49517	1.91071			0.619116	0.914535	0.908009	7.14201	8.01454	8.47981
+IRS954	0.924866	1.01255	1.07935	2.22666	2.16297	1.76253		+IRS661	0.837653	1.10684	1.17267	13.6001	18.0777	13.8222
+IRS869	0.816418	0.870536	0.830294	2.42321	2.3076	2.35155			0.716912	0.909897	0.951346	25.9021	25.4599	25.2266
+IRS546	0.24251	0.208538	0.33352	0.600223	0.963989	0.643016			0.774879	0.637548	0.778475	1.45813	1.60685	1.66451
								+IRS954	0.689749	0.809699	0.958489	1.57568	1.71786	1.30147
									0.552008	0.614519	0.693906	1.24583	0.212017	0.195007
C									0.159711	0.197714	0.248503	0.336298	0.348675	0.314186
	EV			TLR9				+IRS869	0.252136	0.253062	0.214335	0.216128	0.26756	0.275809
	1.06101	1.18951	1.35156	3.41391	4.20662	5.24547			0.133981	0.284626	0.210113	0.342113	0.184129	0.226349
	1.09576	1.50694	1.70802	54.2017	47.0134	45.5012		+IRS546	0.213971	0.156027	0.355835	0.723589	0.274663	0.512192
+IRS661	1.4787	1.68212	1.85413	42.9169	40.1339	40.0684
	1.47449	2.07361	1.50252	31.4439	29.9596	34.8845
+IRS954	1.56826	1.48535	1.67328	3.91498	4.03734	5.24115
	1.4189	1.36124	0.563104	0.336039	0.246191	1.53541
+IRS869	1.32266	1.74135	1.50916	4.05197	3.79613	3.85282
	0.225831	0.181327	0.238016	0.735313	0.464973	0.838946
+IRS546	0.195619	0.218906	0.362621	0.65611	0.871824	1.08019
D
	w/o IRS			0.1 µM			1 µM			5 µM			w/o TNFa_5M IRS			neg. Ctrl.
+IRS954	20.4293	30.3766	14.6688	15.8778	14.7275	25.481	10.9188	11.7484	13.0978	10.4766	8.30078	12.4672	0.53428	0.419165	0.339452	0.257964	0.253526	0.275926
+IRS661	20.4293	30.3766	14.6688	16.5116	10.5475	25.4073	17.6211	9.19391	11.4228	11.414	10.7927	13.7945	0.447224	0.283419	0.348786	0.257964	0.253526	0.275926
+IRS869	20.4293	30.3766	14.6688	29.7814	14.6052	20.9441	15.3248	10.8839	28.642	10.3242	20.3067	7.12344	0.351106	0.425042	0.827538	0.257964	0.253526	0.275926
+IRS546	20.4293	30.3766	14.6688	36.7759	20.3419	16.88	19.5496	10.4763	24.5795	14.848	21.9456	9.29359	0.64045	0.839216	0.612126	0.257964	0.253526	0.275926
E
	None			0.1 µM			1 µM			5 µM			EV
+IRS661	83.6628	113.789	112.62	163.414	148.598	141.028	137.951	135.379	127.173	139.664	153.384	155.188	0.298227	0.154366	0.280365
+IRS869	83.6628	113.789	112.62	66.4358	73.7513	87.8906	77.471	111.255	121.243	119.073	103.258	82.4513	0.298227	0.154366	0.280365
+IRS954	83.6628	113.789	112.62	123.357	115.851	87.7343	79.309	115.086	114.219	123.947	127.219	118.653	0.298227	0.154366	0.280365
+IRS546	83.6628	113.789	112.62	144.94	150.435	162.246	118.984	112.897	97.7092	138.618	158.087	139.732	0.298227	0.154366	0.280365
F					G
	Unstim.	IRS661	IRS954			Unstim.	RNA	RNA+LL37	RNA+LL37+IRS661	RNA+LL37+IRS954	LL37	IRS661	IRS954
FH_069 d1	96.9				FH_126	37.268	30.881	194.644	5.974	35.464	47.125	15.74	8.187
FH_215 d1	98.5				FH_131	27.184	30.056	71.643	44.871	41.091	38.177	10.756	11.437
FH_215 d2	99.3				FH_136 d1	32.7555	17.9275	150.463	110.868	89.899	68.257	30.485	21.083
FH_215 d3	99				FH_215 d1	16.37	33.087	92.939	78.089	67.056	50.143	26.818	30.081
FH_221 d1	97.9	99	98		FH_215 d2	11.057	14.151	49.687	24.809	52.238	20.291	18.324	21.609
FH_221 d2	98.9	99	98.7		FH_215 d3	7.165	18.892	65.381	55.878	47.625	8.566	16.758	18.358
FH_224 d1	95.7	95.3	94.9
FH_224 d2	98.8	98.7	98.7
FH_224 d3	98.7	98.8	98.5
H							I
	Unstim.	RNA+LL37	RNA+LL37+CQ	LL37	CQ			Unstim.	LPS	LPS+IRS661	LPS+IRS954	IRS661	IRS954
FH_211 d1	0	235.854	56.111	53.124	22.561		FH_224 d1	24.005	120.731			26.319	32.408
FH_211 d2	12.766	481.12	77.179	51.16	16.477		FH_224 d2	8.707	103.736	129.395		11.439	13.767
FH_211 d3	33.388	225.107	57.165	75.693	36.547		FH_224 d3	11.665	174.353	136.298	191.486	9.58	11.003
FH_215 d1	30.605	196.176	79.551	78.654	20.971		FH_215 d1	16.37	152.443	169.897	178.686	26.818	30.081
FH_215 d2	33.012	162.887	76.931	63.464	10.215		FH_215 d2	11.057	121.595			18.324	21.609
FH_215 d3	28.803	126.508	39.673	75.191	34.741		FH_215 d3	7.165	195	155.761	156.459	16.758	18.358

## Sheet: Figure S6
Figure S6
Graphical summary of key findings
